# Supplementary material for: A Burnt-Out Health: Stigma towards Mental Health Problems as a Predictor of Burnout in a Sample of Community Social Healthcare Professionals
Source: Behav Sci (Basel). 2024 Sep 13;14(9):812. doi: 10.3390/bs14090812 (PMC11429299; doi:10.3390/bs14090812)
Supplement: Supplementary file 1 [file behavsci-14-00812-s001.zip]

Archive with 1 entries (1 files):
- behavsci-3139101-supplementary.pdf
